# Supplementary material for: A first insight into genetic diversity of Mycobacterium bovis isolated from extrapulmonary tuberculosis patients in South Tunisia assessed by spoligotyping and MIRU VNTR
Source: PLoS Negl Trop Dis. 2019 Sep 18;13(9):e0007707. doi: 10.1371/journal.pntd.0007707 (PMC6750577; doi:10.1371/journal.pntd.0007707)
Supplement: S1 Table — (XLS) [file pntd.0007707.s001.xls]

## Sheet: Données complètes
Num	ETRA	ETRB	ETRC	QUB11a	QUB11b	3232	QUB26	ETRD	Drug suceptibility	Clustered_non C :combined	CVP	Clustered_non C: MIRU	ETRA	ETRB	ETRC	QUB11a	QUB11b	3232	QUB26	ETRD	MIRU-VNTR pattern	Spoligotype	Family	spol1	spol2	spol3	spol4	spol5	spol6	spol7	spol8	spol9	spol10	spol11	spol12	spol13	spol14	spol15	spol16	spol17	spol18	spol19	spol20	spol21	spol22	spol23	spol24	spol25	spol26
1	5	3	5	6	4	6	3	3	Not found	0		0	105105	103103	105105	106106	104104	106106	103103	103103	P10	SB2024	CAP	0	1	0	0	0	0	0	0	0	0	0	0	0	0	0	0	1	1	1	1	1	1	1	1	1	0
2	6	5	5	10	2	6	6	3	Not found	1	CVP13	1	106106	105105	105105	110110	102102	106106	106106	103103	P13	SB2025	BOVIS-BCG	1	1	0	0	0	1	1	1	0	1	1	1	1	1	1	0	1	1	1	1	1	1	0	1	1	1
3	5	4	5	11	4	6	6	3	Not found	1	CVP1	1	105105	104104	105105	111111	104104	106106	106106	103103	P60	SB0162	BOVIS	0	0	0	0	0	0	0	0	0	0	0	0	0	0	0	0	0	0	0	0	0	0	0	0	1	1
4	2	2	5	8	2	6	7	3	Not found	1		1	102102	102102	105105	108108	102102	106106	107107	103103	P43	SB0121	BOVIS1	1	1	0	1	1	1	1	1	0	1	1	1	1	1	1	0	1	1	1	1	0	1	1	1	1	1
5	6	5	5	10	2	6	6	3	Not found	1	CVP13	1	106106	105105	105105	110110	102102	106106	106106	103103	P13	SB2025	BOVIS-BCG	1	1	0	0	0	1	1	1	0	1	1	1	1	1	1	0	1	1	1	1	1	1	0	1	1	1
6	5	4	5	11	4	6	6	3	Not found	1	CVP1	1	105105	104104	105105	111111	104104	106106	106106	103103	P60	SB1003	BOVIS-BCG	1	1	0	1	1	1	0	1	0	1	1	1	1	1	1	0	1	1	1	1	1	1	1	1	1	1
7	6	5	5	10	2	6	6	3	Not found	1	CVP13	1	106106	105105	105105	110110	102102	106106	106106	103103	P13	SB2025	BOVIS-BCG	1	1	0	0	0	1	1	1	0	1	1	1	1	1	1	0	1	1	1	1	1	1	0	1	1	1
8	6	5	5	10	2	6	6	3	Not found	1	CVP13	1	106106	105105	105105	110110	102102	106106	106106	103103	P13	SB2025	BOVIS-BCG	1	1	0	0	0	1	1	1	0	1	1	1	1	1	1	0	1	1	1	1	1	1	0	1	1	1
9	5	4	5	11	4	6	7	3	Not found	0	CVP1	0	105105	104104	105105	111111	104104	106106	107107	103103	P55	SB0134	BOVIS1	1	1	0	0	0	1	1	1	0	1	1	1	1	1	1	0	1	1	1	1	1	1	1	1	1	1
10	5	3	3	11	4	6	3	3	Not found	1		1	105105	103103	103103	111111	104104	106106	103103	103103	P11	SB0133	BOVIS1	1	1	0	0	0	0	0	1	0	1	1	1	1	1	1	0	1	1	1	1	1	1	1	1	1	1
11	5	5	5	8	4	6	6	3	Not found	1		1	105105	105105	105105	108108	104104	106106	106106	103103	P51	SB0120	BOVIS1 BCG	1	1	0	1	1	1	1	1	0	1	1	1	1	1	1	0	1	1	1	1	1	1	1	1	1	1
12	5	4	5	10	4	6	6	3	Not found	0		0	105105	104104	105105	110110	104104	106106	106106	103103	P57	SB1003	BOVIS-BCG	1	1	0	1	1	1	0	1	0	1	1	1	1	1	1	0	1	1	1	1	1	1	1	1	1	1
13	6	4	3	10	2	7	7	3	Not found	1	CVP5	1	106106	104104	103103	110110	102102	107107	107107	103103	P23	SB0121	BOVIS1	1	1	0	1	1	1	1	1	0	1	1	1	1	1	1	0	1	1	1	1	0	1	1	1	1	1
14	6	5	5	11	4	3	6	3	Not found	1		1	106106	105105	105105	111111	104104	103103	106106	103103	P47	SB0871	BOVIS-BCG	1	1	0	1	1	1	1	1	0	0	1	1	1	1	1	0	1	1	1	1	1	1	1	1	1	1
15	5	5	5	11	4	7	7	3	Not found	0		0	105105	105105	105105	111111	104104	107107	107107	103103	P45	SB0120	BOVIS1 BCG	1	1	0	1	1	1	1	1	0	1	1	1	1	1	1	0	1	1	1	1	1	1	1	1	1	1
16	6	5	5	10	2	6	6	3	Not found	1	CVP13	1	106106	105105	105105	110110	102102	106106	106106	103103	P13	SB2025	BOVIS-BCG	1	1	0	0	0	1	1	1	0	1	1	1	1	1	1	0	1	1	1	1	1	1	0	1	1	1
17	2	2	5	8	2	6	7	3	strepomycine	1		1	102102	102102	105105	108108	102102	106106	107107	103103	P43	SB0121	BOVIS1	1	1	0	1	1	1	1	1	0	1	1	1	1	1	1	0	1	1	1	1	0	1	1	1	1	1
18	4	5	5	11	4	6	6	3	Not found	0	CVP8	0	104104	105105	105105	111111	104104	106106	106106	103103	P52	SB0120	BOVIS1 BCG	1	1	0	1	1	1	1	1	0	1	1	1	1	1	1	0	1	1	1	1	1	1	1	1	1	1
19	6	4	3	10	2	6	7	3	Not found	1		1	106106	104104	103103	110110	102102	106106	107107	103103	P25	SB0121	BOVIS1	1	1	0	1	1	1	1	1	0	1	1	1	1	1	1	0	1	1	1	1	0	1	1	1	1	1
20	5	2	5	7	3	10	3	4	Not found	1		1	105105	102102	105105	107107	103103	110110	103103	104104	P3	SB0866	CAP	0	1	0	0	0	0	0	0	0	0	0	0	0	0	0	0	1	1	1	1	1	1	1	1	0	0
21	5	2	5	7	2	6	3	3	Not found	0		0	105105	102102	105105	107107	102102	106106	103103	103103	P38	SB0120	BOVIS1 BCG	1	1	0	1	1	1	1	1	0	1	1	1	1	1	1	0	1	1	1	1	1	1	1	1	1	1
22	6	2	5	7	4	3	3	3	Not found	0		0	106106	102102	105105	107107	104104	103103	103103	103103	P6	SB0120	BOVIS1 BCG	1	1	0	1	1	1	1	1	0	1	1	1	1	1	1	0	1	1	1	1	1	1	1	1	1	1
23	5	6	5	11	2	6	7	3	Not found	1	CVP2	1	105105	106106	105105	111111	102102	106106	107107	103103	P35	SB1200	BOVIS BCG	1	1	0	1	1	1	1	1	0	1	1	1	1	1	1	0	1	1	1	1	1	1	1	1	1	1
24	6	5	5	11	4	3	6	3	Not found	1		1	106106	105105	105105	111111	104104	103103	106106	103103	P47	SB0871	BOVIS-BCG	1	1	0	1	1	1	1	1	0	0	1	1	1	1	1	0	1	1	1	1	1	1	1	1	1	1
25	6	4	3	10	2	7	7	3	Not found	1	CVP5	1	106106	104104	103103	110110	102102	107107	107107	103103	P23	SB0121	BOVIS1	1	1	0	1	1	1	1	1	0	1	1	1	1	1	1	0	1	1	1	1	0	1	1	1	1	1
26	6	5	5	10	2	6	6	3	Not found	1	CVP13	1	106106	105105	105105	110110	102102	106106	106106	103103	P13	SB2025	BOVIS-BCG	1	1	0	0	0	1	1	1	0	1	1	1	1	1	1	0	1	1	1	1	1	1	0	1	1	1
27	4	4	5	11	3	10	7	3	Not found	0		0	104104	104104	105105	111111	103103	110110	107107	103103	P29	SB0120	BOVIS1 BCG	1	1	0	1	1	1	1	1	0	1	1	1	1	1	1	0	1	1	1	1	1	1	1	1	1	1
28	3	5	3	11	3	6	3	3	Not found	1	CVP12	1	103103	105105	103103	111111	103103	106106	103103	103103	P9	SB0120	BOVIS1 BCG	1	1	0	1	1	1	1	1	0	1	1	1	1	1	1	0	1	1	1	1	1	1	1	1	1	1
29	6	4	5	11	4	6	7	3	Not found	0		0	106106	104104	105105	111111	104104	106106	107107	103103	P56	SB0134	BOVIS1	1	1	0	0	0	1	1	1	0	1	1	1	1	1	1	0	1	1	1	1	1	1	1	1	1	1
30*	6	5	5	Not amplified	2	6	6	3	Not found	1		1	106106	105105	105105	000000	102102	106106	106106	103103	P17	SB2025	BOVIS-BCG	1	1	0	0	0	1	1	1	0	1	1	1	1	1	1	0	1	1	1	1	1	1	0	1	1	1
31	6	5	5	10	2	3	6	3	Not found	0		0	106106	105105	105105	110110	102102	103103	106106	103103	P14	SB2025	BOVIS-BCG	1	1	0	0	0	1	1	1	0	1	1	1	1	1	1	0	1	1	1	1	1	1	0	1	1	1
32	3	4	3	9	1	7	3	3	Not found	0		0	103103	104104	103103	109109	101101	107107	103103	103103	P2	SB0121	BOVIS1	1	1	0	1	1	1	1	1	0	1	1	1	1	1	1	0	1	1	1	1	0	1	1	1	1	1
33	5	4	5	11	4	6	6	3	Not found	1	CVP1	1	105105	104104	105105	111111	104104	106106	106106	103103	P60	SB1003	BOVIS-BCG	1	1	0	1	1	1	0	1	0	1	1	1	1	1	1	0	1	1	1	1	1	1	1	1	1	1
34	5	4	5	11	4	6	6	3	Not found	1	CVP1	1	105105	104104	105105	111111	104104	106106	106106	103103	P60	SB1003	BOVIS-BCG	1	1	0	1	1	1	0	1	0	1	1	1	1	1	1	0	1	1	1	1	1	1	1	1	1	1
35	5	4	5	11	4	3	6	3	Not found	1	CVP9	1	105105	104104	105105	111111	104104	103103	106106	103103	P58	SB0120	BOVIS1 BCG	1	1	0	1	1	1	1	1	0	1	1	1	1	1	1	0	1	1	1	1	1	1	1	1	1	1
36	6	4	3	10	2	7	7	3	Not found	1	CVP5	1	106106	104104	103103	110110	102102	107107	107107	103103	P23	SB0121	BOVIS1	1	1	0	1	1	1	1	1	0	1	1	1	1	1	1	0	1	1	1	1	0	1	1	1	1	1
37	5	4	5	11	4	3	6	3	Not found	1	CVP9	1	105105	104104	105105	111111	104104	103103	106106	103103	P58	SB0120	BOVIS1 BCG	1	1	0	1	1	1	1	1	0	1	1	1	1	1	1	0	1	1	1	1	1	1	1	1	1	1
38	5	4	5	11	4	7	7	3	rifampicine et ethambutol	0		0	105105	104104	105105	111111	104104	107107	107107	103103	P54	SB0134	BOVIS1	1	1	0	0	0	1	1	1	0	1	1	1	1	1	1	0	1	1	1	1	1	1	1	1	1	1
39	5	3	5	11	2	6	7	3	Not found	0	CVP11	0	105105	103103	105105	111111	102102	106106	107107	103103	P34	SB0120	BOVIS1 BCG	1	1	0	1	1	1	1	1	0	1	1	1	1	1	1	0	1	1	1	1	1	1	1	1	1	1
40	6	5	5	11	4	3	6	3	Not found	1		1	106106	105105	105105	111111	104104	103103	106106	103103	P47	SB0871	BOVIS-BCG	1	1	0	1	1	1	1	1	0	0	1	1	1	1	1	0	1	1	1	1	1	1	1	1	1	1
41	5	5	5	11	3	10	7	3	Not found	0		0	105105	105105	105105	111111	103103	110110	107107	103103	P27	SB0120	BOVIS1 BCG	1	1	0	1	1	1	1	1	0	1	1	1	1	1	1	0	1	1	1	1	1	1	1	1	1	1
42	5	4	5	11	3	6	6	3	Not found	0		0	105105	104104	105105	111111	103103	106106	106106	103103	P59	SB1003	BOVIS-BCG	1	1	0	1	1	1	0	1	0	1	1	1	1	1	1	0	1	1	1	1	1	1	1	1	1	1
43	5	5	5	11	5	6	7	3	Not found	0	CVP6	0	105105	105105	105105	111111	105105	106106	107107	103103	P37	SB0120	BOVIS1 BCG	1	1	0	1	1	1	1	1	0	1	1	1	1	1	1	0	1	1	1	1	1	1	1	1	1	1
44	5	2	5	8	3	6	3	4	Not found	0		0	105105	102102	105105	108108	103103	106106	103103	104104	P4	SB0866	CAP	0	1	0	0	0	0	0	0	0	0	0	0	0	0	0	0	1	1	1	1	1	1	1	1	0	0
45	5	3	5	11	2	6	3	3	Not found	0	CVP11	0	105105	103103	105105	111111	102102	106106	103103	103103	P40	SB0120	BOVIS1 BCG	1	1	0	1	1	1	1	1	0	1	1	1	1	1	1	0	1	1	1	1	1	1	1	1	1	1
46	5	6	5	11	2	6	7	3	Not found	1	CVP2	1	105105	106106	105105	111111	102102	106106	107107	103103	P35	SB1200	BOVIS BCG	1	1	0	1	1	1	1	1	0	1	1	1	1	1	1	0	1	1	1	1	1	1	1	1	1	1
47	5	6	5	11	2	6	7	3	Not found	1	CVP2	1	105105	106106	105105	111111	102102	106106	107107	103103	P35	SB1200	BOVIS BCG	1	1	0	1	1	1	1	1	0	1	1	1	1	1	1	0	1	1	1	1	1	1	1	1	1	1
48	2	2	5	8	2	6	5	3	Not found	0		0	102102	102102	105105	108108	102102	106106	105105	103103	P41	SB0119	BOV	1	1	0	1	1	1	1	1	0	1	1	1	1	1	0	0	1	1	1	1	0	1	1	1	1	1
49	3	5	3	11	3	6	3	3	Not found	1	CVP12	1	103103	105105	103103	111111	103103	106106	103103	103103	P9	SB0120	BOVIS1 BCG	1	1	0	1	1	1	1	1	0	1	1	1	1	1	1	0	1	1	1	1	1	1	1	1	1	1
50	5	2	5	7	4	5	7	3	Not found	0		0	105105	102102	105105	107107	104104	105105	107107	103103	P5	SB0134	BOVIS1	1	1	0	0	0	1	1	1	0	1	1	1	1	1	1	0	1	1	1	1	1	1	1	1	1	1
51	5	5	4	11	4	6	7	3	Not found	0	CVP4	0	105105	105105	104104	111111	104104	106106	107107	103103	P46	SB0120	BOVIS1 BCG	1	1	0	1	1	1	1	1	0	1	1	1	1	1	1	0	1	1	1	1	1	1	1	1	1	1
52	5	3	3	11	4	6	3	3	Not found	1		1	105105	103103	103103	111111	104104	106106	103103	103103	P11	SB0133	BOVIS1	1	1	0	0	0	0	0	1	0	1	1	1	1	1	1	0	1	1	1	1	1	1	1	1	1	1
53	6	4	5	11	2	7	7	3	Not found	0	CVP14	0	106106	104104	105105	111111	102102	107107	107107	103103	P22	SB0121	BOVIS1	1	1	0	1	1	1	1	1	0	1	1	1	1	1	1	0	1	1	1	1	0	1	1	1	1	1
54	4	3	5	11	2	7	7	2	Not found	1	CVP7	1	104104	103103	105105	111111	102102	107107	107107	102102	P7	SB0121	BOVIS1	1	1	0	1	1	1	1	1	0	1	1	1	1	1	1	0	1	1	1	1	0	1	1	1	1	1
55	5	3	5	8	2	6	6	3	Not found	0		0	105105	103103	105105	108108	102102	106106	106106	103103	P39	SB0121	BOVIS1	1	1	0	1	1	1	1	1	0	1	1	1	1	1	1	0	1	1	1	1	0	1	1	1	1	1
56	5	5	5	11	1	6	3	2	Not found	0		0	105105	105105	105105	111111	101101	106106	103103	102102	P12	SB0120	BOVIS1 BCG	1	1	0	1	1	1	1	1	0	1	1	1	1	1	1	0	1	1	1	1	1	1	1	1	1	1
57	7	5	5	11	4	9	5	3	Not found	0		0	107107	105105	105105	111111	104104	109109	105105	103103	P50	SB0162	BOVIS	0	0	0	0	0	0	0	0	0	0	0	0	0	0	0	0	0	0	0	0	0	0	0	0	1	1
58	5	6	5	11	2	6	7	3	Not found	1	CVP2	1	105105	106106	105105	111111	102102	106106	107107	103103	P35	SB1200	BOVIS BCG	1	1	0	1	1	1	1	1	0	1	1	1	1	1	1	0	1	1	1	1	1	1	1	1	1	1
59	6	5	5	9	3	6	8	3	Not found	0		0	106106	105105	105105	109109	103103	106106	108108	103103	P21	SB0120	BOVIS1 BCG	1	1	0	1	1	1	1	1	0	1	1	1	1	1	1	0	1	1	1	1	1	1	1	1	1	1
60	3	5	3	11	3	6	3	3	Not found	1	CVP12	1	103103	105105	103103	111111	103103	106106	103103	103103	P9	SB0120	BOVIS1 BCG	1	1	0	1	1	1	1	1	0	1	1	1	1	1	1	0	1	1	1	1	1	1	1	1	1	1
61	4	3	5	11	2	7	7	2	Not found	1	CVP7	1	104104	103103	105105	111111	102102	107107	107107	102102	P7	SB0121	BOVIS1	1	1	0	1	1	1	1	1	0	1	1	1	1	1	1	0	1	1	1	1	0	1	1	1	1	1
62	6	5	5	10	2	6	6	3	Not found	1	CVP13	1	106106	105105	105105	110110	102102	106106	106106	103103	P13	SB2025	BOVIS-BCG	1	1	0	0	0	1	1	1	0	1	1	1	1	1	1	0	1	1	1	1	1	1	0	1	1	1
63	4	3	5	11	2	7	7	2	Not found	0	CVP7	1	104104	103103	105105	111111	102102	107107	107107	102102	P7	SB1346	BOVIS BCG	1	1	0	1	1	1	1	1	0	1	1	1	1	1	1	0	1	1	1	1	0	1	1	1	1	1
64	4	3	5	11	2	7	7	2	Not found	1	CVP7	1	104104	103103	105105	111111	102102	107107	107107	102102	P7	SB0121	BOVIS1	1	1	0	1	1	1	1	1	0	1	1	1	1	1	1	0	1	1	1	1	0	1	1	1	1	1
65	2	2	5	8	2	7	7	3	Not found	1		1	102102	102102	105105	108108	102102	107107	107107	103103	P42	SB0121	BOVIS1	1	1	0	1	1	1	1	1	0	1	1	1	1	1	1	0	1	1	1	1	0	1	1	1	1	1
66	2	2	5	8	2	7	7	3	Not found	1		1	102102	102102	105105	108108	102102	107107	107107	103103	P42	SB0121	BOVIS1	1	1	0	1	1	1	1	1	0	1	1	1	1	1	1	0	1	1	1	1	0	1	1	1	1	1
67	6	5	5	11	2	6	6	3	Not found	0		0	106106	105105	105105	111111	102102	106106	106106	103103	P16	SB2025	BOVIS-BCG	1	1	0	0	0	1	1	1	0	1	1	1	1	1	1	0	1	1	1	1	1	1	0	1	1	1
68	5	5	5	10	4	7	7	3	Not found	1		1	105105	105105	105105	110110	104104	107107	107107	103103	P44	SB1148	BOVIS-BCG	1	1	0	1	1	1	1	1	0	1	1	1	1	1	1	0	1	1	1	1	1	1	1	1	1	0
69	5	4	5	11	4	3	7	3	Not found	1	CVP9	1	105105	104104	105105	111111	104104	103103	107107	103103	P53	SB0134	BOVIS1	1	1	0	0	0	1	1	1	0	1	1	1	1	1	1	0	1	1	1	1	1	1	1	1	1	1
70	5	5	5	10	2	6	7	3	Not found	0		0	105105	105105	105105	110110	102102	106106	107107	103103	P20	SB0120	BOVIS1 BCG	1	1	0	1	1	1	1	1	0	1	1	1	1	1	1	0	1	1	1	1	1	1	1	1	1	1
71	2	2	5	8	2	6	7	3	Not found	1		1	102102	102102	105105	108108	102102	106106	107107	103103	P43	SB0121	BOVIS1	1	1	0	1	1	1	1	1	0	1	1	1	1	1	1	0	1	1	1	1	0	1	1	1	1	1
72	6	5	5	10	2	6	6	3	Not found	1	CVP13	1	106106	105105	105105	110110	102102	106106	106106	103103	P13	SB2025	BOVIS-BCG	1	1	0	0	0	1	1	1	0	1	1	1	1	1	1	0	1	1	1	1	1	1	0	1	1	1
73*	6	5	5	10	2	6	6	3	Not found	9	CVP13	1	106106	105105	105105	110110	102102	106106	106106	103103	P13	NA	Not amplified	-	-	-	-	-	-	-	-	-	-	-	-	-	-	-	-	-	-	-	-	-	-	-	-	-	-
74	5	5	5	10	4	7	7	3	Not found	1		1	105105	105105	105105	110110	104104	107107	107107	103103	P44	SB1148	BOVIS-BCG	1	1	0	1	1	1	1	1	0	1	1	1	1	1	1	0	1	1	1	1	1	1	1	1	1	0
75	6	4	3	10	2	6	7	3	Not found	1		1	106106	104104	103103	110110	102102	106106	107107	103103	P25	SB0121	BOVIS1	1	1	0	1	1	1	1	1	0	1	1	1	1	1	1	0	1	1	1	1	0	1	1	1	1	1
76	3	5	5	11	4	3	7	3	Not found	0		0	103103	105105	105105	111111	104104	103103	107107	103103	P49	SB0120	BOVIS1 BCG	1	1	0	1	1	1	1	1	0	1	1	1	1	1	1	0	1	1	1	1	1	1	1	1	1	1
77*	Not amplified	5	5	11	4	3	6	3	Not found	1		1	000000	105105	105105	111111	104104	103103	106106	103103	P48	SB0871	BOVIS-BCG	1	1	0	1	1	1	1	1	0	0	1	1	1	1	1	0	1	1	1	1	1	1	1	1	1	1
78	3	5	5	11	2	6	7	3	strepomycine	0	CVP3	1	103103	105105	105105	111111	102102	106106	107107	103103	P36	SB2025	BOVIS-BCG	1	1	0	0	0	1	1	1	0	1	1	1	1	1	1	0	1	1	1	1	1	1	0	1	1	1
79	3	5	5	11	2	6	7	3	Not found	0	CVP3	1	103103	105105	105105	111111	102102	106106	107107	103103	P36	SB0828	BOVIS1	1	1	0	1	1	1	1	1	0	1	1	1	1	1	1	0	1	1	1	1	1	1	1	1	1	1
80	4	4	5	11	2	7	7	2	Not found	0		0	104104	104104	105105	111111	102102	107107	107107	102102	P8	SB0121	BOVIS1	1	1	0	1	1	1	1	1	0	1	1	1	1	1	1	0	1	1	1	1	0	1	1	1	1	1
81	5	6	5	11	2	6	7	3	Not found	1	CVP2	1	105105	106106	105105	111111	102102	106106	107107	103103	P35	SB1200	BOVIS BCG	1	1	0	1	1	1	1	1	0	1	1	1	1	1	1	0	1	1	1	1	1	1	1	1	1	1
82	5	6	5	11	2	6	7	3	Not found	1	CVP2	1	105105	106106	105105	111111	102102	106106	107107	103103	P35	SB1200	BOVIS BCG	1	1	0	1	1	1	1	1	0	1	1	1	1	1	1	0	1	1	1	1	1	1	1	1	1	1
83	6	5	5	10	2	7	6	3	Not found	1		1	106106	105105	105105	110110	102102	107107	106106	103103	P15	SB2025	BOVIS-BCG	1	1	0	0	0	1	1	1	0	1	1	1	1	1	1	0	1	1	1	1	1	1	0	1	1	1
84	4	2	5	11	3	9	7	3	Not found	0		0	104104	102102	105105	111111	103103	109109	107107	103103	P31	SB0120	BOVIS1 BCG	1	1	0	1	1	1	1	1	0	1	1	1	1	1	1	0	1	1	1	1	1	1	1	1	1	1
85	5	2	5	11	2	6	7	3	Not found	1		1	105105	102102	105105	111111	102102	106106	107107	103103	P33	SB1200	BOVIS BCG	1	1	0	1	1	1	1	1	0	1	1	1	1	1	1	0	1	1	1	1	1	1	1	1	1	1
86	5	2	5	11	2	6	7	3	Not found	1		1	105105	102102	105105	111111	102102	106106	107107	103103	P33	SB1200	BOVIS BCG	1	1	0	1	1	1	1	1	0	1	1	1	1	1	1	0	1	1	1	1	1	1	1	1	1	1
87	5	4	5	11	4	6	6	3	Not found	1	CVP1	1	105105	104104	105105	111111	104104	106106	106106	103103	P60	SB0162	BOVIS	0	0	0	0	0	0	0	0	0	0	0	0	0	0	0	0	0	0	0	0	0	0	0	0	1	1
88	5	5	5	11	2	6	7	3	Not found	1	CVP10	1	105105	105105	105105	111111	102102	106106	107107	103103	P32	SB0120	BOVIS1 BCG	1	1	0	1	1	1	1	1	0	1	1	1	1	1	1	0	1	1	1	1	1	1	1	1	1	1
89	3	5	5	11	3	10	7	3	Not found	0		0	103103	105105	105105	111111	103103	110110	107107	103103	P26	SB0120	BOVIS1 BCG	1	1	0	1	1	1	1	1	0	1	1	1	1	1	1	0	1	1	1	1	1	1	1	1	1	1
90	4	5	5	10	3	10	7	3	Not found	0		0	104104	105105	105105	110110	103103	110110	107107	103103	P28	SB0120	BOVIS1 BCG	1	1	0	1	1	1	1	1	0	1	1	1	1	1	1	0	1	1	1	1	1	1	1	1	1	1
91	6	5	5	10	2	7	6	3	Not found	1		1	106106	105105	105105	110110	102102	107107	106106	103103	P15	SB2025	BOVIS-BCG	1	1	0	0	0	1	1	1	0	1	1	1	1	1	1	0	1	1	1	1	1	1	0	1	1	1
92	6	5	4	10	2	6	6	3	Not found	0	CVP13	0	106106	105105	104104	110110	102102	106106	106106	103103	P18	SB2025	BOVIS-BCG	1	1	0	0	0	1	1	1	0	1	1	1	1	1	1	0	1	1	1	1	1	1	0	1	1	1
93	6	5	5	10	2	7	6	3	Not found	1		1	106106	105105	105105	110110	102102	107107	106106	103103	P15	SB2025	BOVIS-BCG	1	1	0	0	0	1	1	1	0	1	1	1	1	1	1	0	1	1	1	1	1	1	0	1	1	1
94	6	4	3	10	2	6	7	3	Not found	1		1	106106	104104	103103	110110	102102	106106	107107	103103	P25	SB0121	BOVIS1	1	1	0	1	1	1	1	1	0	1	1	1	1	1	1	0	1	1	1	1	0	1	1	1	1	1
95	2	2	5	8	2	6	7	3	Not found	1		1	102102	102102	105105	108108	102102	106106	107107	103103	P43	SB0121	BOVIS1	1	1	0	1	1	1	1	1	0	1	1	1	1	1	1	0	1	1	1	1	0	1	1	1	1	1
96	5	5	5	8	4	6	6	3	Not found	1		1	105105	105105	105105	108108	104104	106106	106106	103103	P51	SB0120	BOVIS1 BCG	1	1	0	1	1	1	1	1	0	1	1	1	1	1	1	0	1	1	1	1	1	1	1	1	1	1
97	6	4	3	10	2	5	7	3	Not found	0		0	106106	104104	103103	110110	102102	105105	107107	103103	P24	SB0121	BOVIS1	1	1	0	1	1	1	1	1	0	1	1	1	1	1	1	0	1	1	1	1	0	1	1	1	1	1
98	10	4	3	9	1	7	3	3	Not found	0		0	110110	104104	103103	109109	101101	107107	103103	103103	P1	SB0121	BOVIS1	1	1	0	1	1	1	1	1	0	1	1	1	1	1	1	0	1	1	1	1	0	1	1	1	1	1
99	4	1	5	11	3	6	7	3	Not found	0		0	104104	101101	105105	111111	103103	106106	107107	103103	P30	SB0120	BOVIS1 BCG	1	1	0	1	1	1	1	1	0	1	1	1	1	1	1	0	1	1	1	1	1	1	1	1	1	1
100	3	5	3	11	3	6	3	3	Not found	1	CVP12	1	103103	105105	103103	111111	103103	106106	103103	103103	P9	SB0120	BOVIS1 BCG	1	1	0	1	1	1	1	1	0	1	1	1	1	1	1	0	1	1	1	1	1	1	1	1	1	1
101	5	5	5	11	2	6	7	3	Not found	1	CVP10	1	105105	105105	105105	111111	102102	106106	107107	103103	P32	SB0120	BOVIS1 BCG	1	1	0	1	1	1	1	1	0	1	1	1	1	1	1	0	1	1	1	1	1	1	1	1	1	1
102	6	5	5	10	2	6	6	3	Not found	1	CVP13	1	106106	105105	105105	110110	102102	106106	106106	103103	P13	SB2025	BOVIS-BCG	1	1	0	0	0	1	1	1	0	1	1	1	1	1	1	0	1	1	1	1	1	1	0	1	1	1
103	6	5	5	10	2	6	6	3	Not found	1	CVP13	1	106106	105105	105105	110110	102102	106106	106106	103103	P13	SB2025	BOVIS-BCG	1	1	0	0	0	1	1	1	0	1	1	1	1	1	1	0	1	1	1	1	1	1	0	1	1	1
104	5	2	5	7	3	10	3	4	Not found	1		1	105105	102102	105105	107107	103103	110110	103103	104104	P3	SB0866	CAP	0	1	0	0	0	0	0	0	0	0	0	0	0	0	0	0	1	1	1	1	1	1	1	1	0	0
105	5	4	5	11	4	3	7	3	Not found	1	CVP9	1	105105	104104	105105	111111	104104	103103	107107	103103	P53	SB0134	BOVIS1	1	1	0	0	0	1	1	1	0	1	1	1	1	1	1	0	1	1	1	1	1	1	1	1	1	1
106*	6	5	5	Not amplified	2	6	6	3	Not found	1		1	106106	105105	105105	000000	102102	106106	106106	103103	P17	SB2025	BOVIS-BCG	1	1	0	0	0	1	1	1	0	1	1	1	1	1	1	0	1	1	1	1	1	1	0	1	1	1
107	5	4	5	11	4	6	6	3	Not found	1	CVP1	1	105105	104104	105105	111111	104104	106106	106106	103103	P60	SB1003	BOVIS-BCG	1	1	0	1	1	1	0	1	0	1	1	1	1	1	1	0	1	1	1	1	1	1	1	1	1	1
108	5	5	5	10	2	6	6	3	Not found	0		0	105105	105105	105105	110110	102102	106106	106106	103103	P19	SB2025	BOVIS-BCG	1	1	0	0	0	1	1	1	0	1	1	1	1	1	1	0	1	1	1	1	1	1	0	1	1	1
109	5	4	5	11	4	6	6	3	Not found	1	CVP1	1	105105	104104	105105	111111	104104	106106	106106	103103	P60	SB1003	BOVIS-BCG	1	1	0	1	1	1	0	1	0	1	1	1	1	1	1	0	1	1	1	1	1	1	1	1	1	1
110	5	5	5	11	2	6	7	3	Not found	1	CVP10	1	105105	105105	105105	111111	102102	106106	107107	103103	P32	SB0120	BOVIS1 BCG	1	1	0	1	1	1	1	1	0	1	1	1	1	1	1	0	1	1	1	1	1	1	1	1	1	1
BCG	5	5	6	11	3	5	7	1					105105	105105	106106	111111	103103	105105	107107	101101		SB0120	BOVIS1 BCG	1	1	0	1	1	1	1	1	0	1	1	1	1	1	1	0	1	1	1	1	1	1	1	1	1	1
H37	3	3	2	3	5	3	7	2					103103	103103	102102	103103	105105	103103	107107	102102		SIT451	H37Rv	1	1	1	1	1	1	1	1	1	1	1	1	1	1	1	1	1	1	1	0	0	1	1	1	1	1
[truncated: 26 more columns]
